# Supplementary material for: Injectable electroconductive Prussian blue nanofiber-PVA hydrogel modulates the wound microenvironment to promote diabetic wound healing
Source: Front Bioeng Biotechnol. 2026 Feb 16;14:1748784. doi: 10.3389/fbioe.2026.1748784 (PMC12950806; doi:10.3389/fbioe.2026.1748784)
Supplement: Supplementary file 1 [file Table2.xlsx]

## Sheet: Sheet1
	control( mmol/L)					Group 2 Diabetic untreated group (STZ)+PBM					Group 3 – Diabetic + PVA					Group 4 – Diabetic + PBM.PVA gel
	Mouse ID	Before STZ	1 week	4 weeks		Mouse ID	Before STZ	1 week	4 weeks		Mouse ID	Before STZ	1 week	4 weeks		Mouse ID	Before STZ	1 week	4 weeks
	C1	5.2	5.3	5.4		D1	5.1	18.2	22		P1	5.2	18.3	21.9		G1	5.1	18	21.5
	C2	5.6	5.5	5.6		D2	5.4	19	23.1		P2	5.5	19.1	22.8		G2	5.4	18.8	22.6
	C3	4.9	5	5.1		D3	4.9	17.6	20.8		P3	4.9	17.7	20.6		G3	4.9	17.4	20.2
	C4	5.4	5.3	5.2		D4	5.3	18.7	22.4		P4	5.4	18.8	22.2		G4	5.3	18.5	22
	C5	5.1	5.2	5.3		D5	5	20.1	24		P5	5.1	20	23.7		G5	5	19.7	23.2
	C6	5.3	5.4	5.3		D6	5.2	17.3	19.6		P6	5.3	17.5	19.9		G6	5.2	17.1	19.4
	C7	5.7	5.6	5.5		D7	5.6	18.9	22.7		P7	5.7	18.6	22.3		G7	5.6	18.4	22.1
	C8	5	5.1	5.2		D8	5.1	19.4	23.3		P8	5	19.3	23		G8	5.1	19.1	22.9
	C9	4.8	4.9	5		D9	4.8	17.8	20.5		P9	4.8	17.9	20.7		G9	4.8	17.6	20.3
	C10	5.5	5.6	5.7		D10	5.5	20	24.2		P10	5.6	19.8	23.9		G10	5.5	19.5	23.4
	C11	5.2	5.3	5.4		D11	5.2	18.5	22.1		P11	5.2	18.4	21.8		G11	5.2	18.2	21.7
	C12	5.6	5.5	5.6		D12	5.7	19.2	23.5		P12	5.6	19	23.1		G12	5.7	18.9	23
	C13	5.1	5.2	5.3		D13	5	18	21.4		P13	5.1	18.1	21.2		G13	5	17.8	21
	C14	4.9	5	5.1		D14	4.9	17.4	20.1		P14	4.9	17.6	20		G14	4.9	17.3	19.8
	C15	5.3	5.4	5.5		D15	5.3	19.1	22.9		P15	5.3	18.9	22.5		G15	5.3	18.7	22.4
