# Supplementary material for: Injectable electroconductive Prussian blue nanofiber-PVA hydrogel modulates the wound microenvironment to promote diabetic wound healing
Source: Front Bioeng Biotechnol. 2026 Feb 16;14:1748784. doi: 10.3389/fbioe.2026.1748784 (PMC12950806; doi:10.3389/fbioe.2026.1748784)
Supplement: Supplementary file 4 [file Table1.xlsx]

## Sheet: Table S1
Sample	Peak position (cm^-1)	Functional group	Vibration mode	Typical assignment	Notes / interpretation
PBM (electrospun PLA/PB membrane)	2953	C–H	Asymmetric stretching	–CH2– stretching (polymer backbone)	Peak mainly from aliphatic groups in the electrospun membrane.
PBM (electrospun PLA/PB membrane)	2868	C–H	Symmetric stretching	–CH2– stretching	Aliphatic methylene groups of polymer matrix.
PBM (electrospun PLA/PB membrane)	2080–2150（expected）	C≡N (Fe–C≡N–Fe)	Stretching	Characteristic C≡N stretching vibration of Prussian blue	The characteristic C≡N band (~2080–2150 cm⁻¹) was not distinctly observed in the present spectrum, likely due to low PB loading and attenuation/overlap by the polymer matrix.
PBM (electrospun PLA/PB membrane)	1724	C=O	Stretching	Ester carbonyl (PLA) stretching	Characteristic C=O of PLA; may also include contribution from residual solvent if present.
PBM (electrospun PLA/PB membrane)	1531	—	—	Band at ~1531 cm⁻¹ (see note)	Not a typical Prussian blue C≡N stretch (normally ~2080–2150 cm⁻¹). Reported as an observed band; assignment clarified in text.
PBM (electrospun PLA/PB membrane)	1462	C–H	Bending	–CH2– bending	Methylene bending vibration of polymer matrix.
PBM (electrospun PLA/PB membrane)	1369	C–H	Bending	C–H bending (aliphatic)	Aliphatic C–H bending vibration.
PBM (electrospun PLA/PB membrane)	1259	C–H / C–O	Bending / stretching	C–O–C / C–H related modes	Region may include C–O–C stretching and C–H bending in polyesters.
PBM (electrospun PLA/PB membrane)	1163	C–O	Stretching	C–O–C stretching	Ester C–O–C related vibration.
PBM (electrospun PLA/PB membrane)	1064	C–O	Stretching	C–O stretching	C–O stretching from polymer matrix.
PBM (electrospun PLA/PB membrane)	734	C–H	Out-of-plane bending	C–H out-of-plane bending	Out-of-plane C–H bending (polymer backbone).
PVA hydrogel	3288	O–H	Stretching (broad)	O–H stretching	Broad O–H band due to strong hydrogen bonding in the hydrogel network.
PVA hydrogel	2953	C–H	Asymmetric stretching	–CH2– stretching	Aliphatic –CH2– groups of PVA backbone.
PVA hydrogel	2868	C–H	Symmetric stretching	–CH2– stretching	Aliphatic –CH2– groups of PVA backbone.
PVA hydrogel	1726	C=O	Stretching	C=O stretching	Residual acetate groups in partially hydrolyzed PVA (if applicable).
PVA hydrogel	1438	C–H	Bending	–CH2– bending	Methylene bending vibration.
PVA hydrogel	1255	C–H	Bending	Aliphatic C–H bending	Aliphatic C–H bending vibration.
PVA hydrogel	1095	C–O	Stretching	C–O stretching (–CH2–OH)	Typical C–O stretching of primary alcohol groups in PVA.
PVA hydrogel	1020	C–O	Stretching	C–O stretching (alcohol)	C–O stretching associated with hydroxyl-bearing segments.
PVA hydrogel	839	C–H	Out-of-plane bending	C–H out-of-plane bending	Out-of-plane bending vibration.
PBM.PVA composite hydrogel	3288	O–H	Stretching (broad, intensified)	O–H stretching	O–H band becomes stronger/broader after embedding, consistent with enhanced hydrogen bonding.
PBM.PVA composite hydrogel	2953–2868	C–H	Stretching	Merged –CH2– stretching region	C–H stretching bands overlap/merge due to similar environments in the composite.
PBM.PVA composite hydrogel	2080–2150 (expected)	C≡N (Fe–C≡N–Fe)	Stretching	Characteristic C≡N stretching vibration of Prussian blue	The C≡N stretching band of PB was not clearly resolved in the composite hydrogel, which may be attributed to the low PB content and strong attenuation by the PVA hydrogel network.
PBM.PVA composite hydrogel	1647	C=O	Broad stretching	New/shifted carbonyl-related band	Broad band near 1647 cm⁻¹ after embedding, consistent with altered carbonyl environment (e.g., H-bonding/coordination).
PBM.PVA composite hydrogel	—	N–H	—	Disappearance of ~1531 cm⁻¹ band	The ~1531 cm⁻¹ band observed in PBM is not evident after embedding, indicating changed local environment/overlap in the composite spectrum.
PBM.PVA composite hydrogel	1250–1100	C–O	Stretching / bending	C–O related modes	C–O region shows merging/shift, consistent with composite formation and constrained chain mobility.
PBM.PVA composite hydrogel	1000–800	C–H / C–O	Bending / stretching	Overlapped bands	Lower-wavenumber region shows overlap and subtle shifts, consistent with restricted vibrations in the composite network.
